# Supplementary material for: Conductive Mediators in Oxidation Based on Ferrocene Functionalized Phosphonium Ionic Liquids
Source: Int J Mol Sci. 2022 Dec 8;23(24):15534. doi: 10.3390/ijms232415534 (PMC9779220; doi:10.3390/ijms232415534)
Supplement: Supplementary file 1 [file ijms-23-15534-s001.zip]

Archive with 1 entries (1 files):
- ijms-2059035-supplementary.pdf
